# Supplementary material for: A cross-species approach to identify transcriptional regulators exemplified for Dnajc22 and Hnf4a
Source: Sci Rep. 2017 Jun 22;7:4056. doi: 10.1038/s41598-017-04370-9 (PMC5481429; doi:10.1038/s41598-017-04370-9)
Supplement: Supplementary file 2 — Supplementary Table 1 [file 41598_2017_4370_MOESM2_ESM.xls]

## Sheet: SOM-cluster
genes transcriptionally related to Dnajc22 in mouse (104 samples)	genes transcriptionally related to Dnajc22 in mouse (160 samples)	genes transcriptionally related to Dnajc22 in mouse (72 samples)	genes transcriptionally related to DNAJC22 in human
1810010D01Rik	Fgg	Clca1	A1CF
1810065E05Rik	Elovl2	Hsd11b2	ACY3
2010003K11Rik	Ambp	Guca2a	ALB
2010109I03Rik	Kng1	Lgals2	ALDOB
2210010C04Rik	Plg	Sult2b1	AMBP
2210407C18Rik	Cyp3a11	Mptx1	APOB
2610528A11Rik	Keg1	Apoa4	ARSE
9130208D14Rik	Ces1c	Tmem54	B3GNT3
9130409J20Rik	Akr1c6	Amn	C19orf77
AA467197	Pzp	Ppp1r14d	C1orf106
AA986860	Slc17a1	Dio1	C1orf210
Abcb1a	Cyp2j5	Itln1 /// Itlnb	C2orf72
Abcg5	Cyp2c29	Mep1b	C4orf19
Ace2	Cpn1	Retnlb	C6
Adamdec1	Mug1	Fabp2	CBLC
Adh6a	G6pc	Kcne3	CFTR
Agr2	Serpinc1	Defa-rs1	CLDN2
Aim1l	Itih1	H2-Q1 /// H2-Q2	CLDN3
Akr1c19	Dio1	Ms4a8a	DDC
Aldh1b1	C4bp	Slc13a2	DNAJC22
Alpi	Apoc2	Phgr1	FABP1
Amn	Cyp2d10	Cldn15	FAM83F
Amy2a1 /// Amy2a2 /// Amy2a3 /// Amy2a4 /// Amy2a5	Apof	Reg4	FOXA3
Ang4	Apoc3	Sult1b1	FUT6
Anxa13	Hgfac	Saa1 /// Saa2	GDA
Apoa4	Tfpi2	Nr1h4	GGT6
Arg2	Fgfr4	Prap1	GJB1
Arg2 /// Vti1b	Avpr1a	Agr2	GRB7
Atoh1	Hal	Tinag	GRHL2
Atp2c2	Cyp2c50	Gpa33	HMGCS2
AW107722	Acsm1	Cdh17	HNF1B
B3gnt3	Serpind1	Tm4sf20	HNF4A
B3gnt7	Cpb2	Adamdec1	HNF4G
B4galnt2	Mbl2	Sectm1b	HSD17B2
BC030870	Agxt	Tmigd1	IGSF9
Bco2	Proc	Cyp3a13	IL22RA1
Bmp2	Aox3	Cyp4f14	KIF12
Capn9	F2	Cyp2c55	LINC00261
Ccdc68	F5	Abcb1a	MARVELD2
Ccl28	Bhmt2	Slc12a8	MARVELD3
Cdh17	Spp2	Sval1	MT1H
Cdhr2	Igfbp1	Ido1	NPC1L1
Cdhr5	Slc17a3	Igsf9	NR5A2
Cdx1	Akr1c14	Cftr	OGDHL
Cdx2	Baat	Mgat4c	PCK1
Ceacam10	Tdo2	Bco2	PCSK9
Ceacam20	Cyp2c37	Slc26a3	PRSS3
Cela2a	Apom	B3gnt3	RAB3B
Cela3a /// Cela3b	Nr1h4	Nts	RIPK4
Cela3b	F13b	Capn9	SLC15A1
Ces2a	Hamp	Espn	SLC17A4
Ces2e	Saa4	Ces2c /// Ces2d-ps	SLC39A5
Chp2	Cyp2d9	1810065E05Rik	SLC3A1
Clca1	Abcg5	Tm4sf5	SLC5A1
Clca3b	Mttp	2010003K11Rik	SLC6A19
Clca4a	Hc	Pyy	SOWAHA
Clca4b	Ces1e	Anxa13	SOWAHB
Clcn2	Cyp4f14	Tm6sf2	SYT13
Cldn15	Lipc	Ace2	SYTL5
Clec2h	Pla2g12b	Fam3b	TM4SF4
Clic6	Ugt2b5	Golt1a	TOX3
Clps	Hao1	2210407C18Rik	UGT2B7
Clrn3	Masp2	Naip1	USH1C
Cutal	Otc	Trim31	VIL1
Cyp2c55	Hsd3b5	Cdhr5
Cyp2c65	Rdh16	Osr2
Cyp3a13	Serpina1a /// Serpina1d	Krt20
Cyp4f14	Elovl3	Hnf4a
Defa1 /// Defa24 /// Defa6 /// Gm15284	Serpina12	Satb2
Defa21 /// Defa22	Abcc6	Ces2e
Defa5 /// Gm10104 /// Gm15315	Sugct	Nlrp6
Defa-rs1	Serpina3m	Muc3
Degs2	Asgr1	Ugt2b34
Dio1	Crp	Rdh9
Dmbt1	Adh4	Muc2
Dnajc22	Cyp2a4 /// Cyp2a5	Entpd8
Dsp	Uox	Myo1a
Edn2	C9	Cyp2c65
Entpd8	Mat1a	Cyp4f16 /// Cyp4f37
Eps8l3	Cyp2c68	Ceacam20
Ern2	Cyp4a14	Fam83e
Espn	Ugt2b38 /// Ugt2b5	Alpi
Fabp2	Aass	Chp2
Fabp6	Serpina3k	Clec2h
Fam3b	Hpx	Slc13a1
Fam83e	Ugt3a2	Foxa3
Fer1l6	Cyp2c70	Hsd3b3
Fgfbp1	Fga	Isx
Foxa2	Cyp4a12a	Gm3336
Foxa3	Angptl3	Ms4a10
Fut2	Ugt3a1	Tmem117
Gcg	Cyp2c44	Clrn3
Glod5	Fgl1	Prkg2
Gm11545	Hpd	Hepacam2
Gm3336	Sec14l4	B3gnt7
Gm5485	Nat8f5	Gucy2c
Golt1a	Gys2	Nat8f4
Gpa33	Cyp4a10 /// Cyp4a31	Defa21 /// Defa22
Gsdma2	Ugt2b1	Styk1
Gsdmc2	Cyp3a25	Slc9a2
Guca2a	Glyctk	Gm11545
Guca2b	Slc17a2	Ang4
Gucy2c	Pbld1	Npc1l1
H2-Q1 /// H2-Q2	Tm6sf2	Arg2 /// Vti1b
Hepacam2	Hsd3b2	Lct
Hgfac	H2-Q10	Ffar4
Hnf1b	Golt1a	Clca4a
Hnf4a	Gck	Igf2bp2
Ido1	Cyp2d13	Clca4b
Igk-V1 /// Igk-V21 /// Igkv9-120	Akr1c20	Cdhr2
Igk-V1 /// Igkv9-120	Nr1i3	Gcnt3
Igkv6-14 /// Igkv6-15	Acsm3	Mkrn2os
Igsf9	Akr1d1	9130208D14Rik
Ihh	Cfhr2	Slc9a3
Ildr1	Gc	Gm5485
Isx	Xylb	Fer1l6
Itln1 /// Itlnb	Hnf4a	B4galnt2
Kcne3	Ces2e	Lrrc66
Krt20	Aldh8a1	Smim6
Lgals2	Nlrp6	9130221J18Rik
Lrig3	Amdhd1	Ceacam10
Lrrc66	F9	Heph
Lypd8	Clec4g	Slc3a1
Mep1a	Cpn2	Slc7a9
Mep1b	C8b	Eps8l3
Mgam	Leap2	Vil1
Mgat4c	Mup3	Reg3g
Mkrn2os	Ugt2b34	Sult1d1
Mlph	Rdh9	Edn2
Mptx1	Marc1	Clcn2
Ms4a10	C8a	Pdzd3
Ms4a8a	Fgb	Ces2a
Muc2	Sult2a8	Treh
Muc3	Entpd8	2010109I03Rik
Muc4	Vwce	Cdx1
Myo1a	Kynu	Atoh1
Myo5c	Cutal	Prss30
Naaladl1	Sdr9c7	Ush1c
Naip1	Mup10	Ern2
Nlrp6	Slc13a1	Defa1 /// Defa24 /// Defa6 /// Gm15284
Npc1l1	Itih4	Fabp6
Nr1h4	Foxa3	Ihh
Nr1i2	Hsd3b3	Defa5 /// Gm10104 /// Gm15315
Nr5a2	Prodh2	Mep1a
Nts	0610005C13Rik	Saa1
Olfm4	Hykk	Aldh1b1
Otc	Agxt2	Lypd8
Ovol1	Mfsd4b1	Slc51a
Pde5a	Slc22a30	Nr1i2
Pdia2	Dpys	Clca3b
Pdzd3	Acsm5	Trim15
Phgr1	Smlr1	Cubn
Pla2g1b	Pm20d1	Bcl2l15
Plek2	Ugt2b35	Tmc5
Pnlip	Cyp4a31	Prss32
Pnliprp1	AI195470	Tmem236
Pnliprp2	Mkrn2os	Clic6
Ppp1r14d	Nlrp12	Gsdmc2
Prap1	9130221J18Rik	Akr1c19
Prkg2	Serpina4-ps1	Vipr1
Prss2	Serpina6	Ccl28
Prss30	Cyp2d26	Fut4
Prss32	Rdh7	Mgam
Pyy	Slc3a1	Naaladl1
Rasef	Fabp1	Themis3
Rdh9	Aadac	BC030870
Reg1	Rgn	Guca2b
Reg3a	Mug-ps1 /// Mug1 /// Mug2	Glod5
Reg3b	Plscr2	Dnajc22
Reg3g	Slc2a2	9130409J20Rik
Reg4	Slc27a5
Retnlb	Cyp8b1
Rhbdl2	Cyp4f15
Rnase1	Serpina1b /// Serpina1c /// Serpina1d /// Serpina1e
Rnf186	Saa2
Saa1	Pipox
Saa1 /// Saa2	Ces2a
Satb2	Hsd17b6
Sec16b	Pbld2
Sectm1b	Ces1g
Slc12a8	Fetub
Slc13a1	Il1rap
Slc16a5	Abcb11
Slc26a3	Abcc2
Slc39a5	Ugt2a3
Slc3a1	Proz
Slc51a	Slc10a1
Slc6a14	Bhmt
Slc7a9	Cyp1a2
Slc9a2	Ang
Slc9a3	Saa1
Smim6	Slc26a1
Smpd3	Gulo
Soat2	Glyat
Spink4	Iyd
Sptssb	Uroc1
Styk1	Ces3a /// Ces3b
Sult1b1	Vsig4
Sult1c2	BC089597
Sult1d1	F11
Sult2b1	Nr1i2
Sycn	Nox4
Tc2n	2810459M11Rik
Tff2	Rtp3
Tff3	Slco1b2
Themis3	Hgd
Tinag	Apol7a
Tm4sf20	Stra6l
Tm4sf5	9130016M20Rik
Tm6sf2	Pah
Tmc5	Nat8f2
Tmed6	Fam47e
Tmem117	Akr1c19
Tmem236	Cyp2c54
Tmem54	Cps1
Treh	Apob
Trim15	Ugt2b36
Trim31	Acsm2
Try4 /// Try5	Nr5a2
Ugt2b34	Mgam
Ush1c	Colec11
Vil1	Gm19950
Vip	Hsd3b2 /// Hsd3b3 /// Hsd3b6
Vipr1	Dnajc22
Zg16	Hsd17b13

## Sheet: WGCNA-module
genes transcriptionally related to Dnajc22 in mouse
0610040A22Rik /// Slc9a3
0610040J01Rik
1700066B19Rik
1810019D21Rik
1810065E05Rik
2010003K11Rik
2010106E10Rik
2010107G12Rik
2010109I03Rik
2200002D01Rik
2210407C18Rik
2310030G06Rik
2610528A11Rik
2610528J11Rik
2900026A02Rik
4930539E08Rik
5330417C22Rik
5730559C18Rik
5930427L02Rik
9030409C19Rik
9130008F23Rik
9130016M20Rik
9130017K11Rik
9130208D14Rik
9130221J18Rik
9130409J20Rik
9330112F22Rik
9430051O21Rik
9530010C24Rik
A4gnt
AA467197
AA986860
Aadac
Abcb1a
Abcg2
Abcg5
Abhd11os
Abhd14b
Abhd17c
Ace2
Acer1
Acy1
Adamdec1
Adh1
Adh6a
Adtrp
Agr2
AI661453
Aim1l
Akp3
Akr1c12
Akr1c14
Akr1c19
Aldh1b1
Aldob
Alpi
Amn
Ang4
Anks4b
Ano9
Anxa13
Aoc1
Ap1m1
Ap1m2
Apoa4
Apob
Apol7a
Aqp5
Aqp8
Areg
Arfgap3
Arg2
Arg2 /// Vti1b
Arhgap12
Arhgap42
Arhgef16
Arhgef5
Arl14
Arpin
Atoh1
Atp10b
Atp12a
Atp13a2
Atp2c2
Atp8b1
AU014876
AU040320
AW011956 /// Slc25a48
AW107722
AY761184
B3galt5
B3gnt3
B3gnt6
B3gnt7
B430316J06Rik
B4galnt2
Bace2
Baiap2l1
Batf2
BC016579
BC021891
BC030870
Bco2
Bend7
Bmp2
Bmp8a
Btnl2
C030013C21Rik
C77080
Cacfd1
Cacybp
Calml4
Camsap3
Capn13
Capn9
Car12
Car9
Card14
Carkd
Casz1
Cblc
Ccdc120
Ccdc28b
Ccdc64b
Ccdc68
Ccl20
Ccl25
Ccl28
Cda
Cdc42bpg
Cdc42ep5
Cdcp1
Cdh1
Cdh17
Cdhr2
Cdhr5
Cdkn2b
Cdx1
Cdx2
Ceacam1
Ceacam1 /// Ceacam2
Ceacam18
Ceacam20
Celsr1
Cep120
Cep170
Ces1f
Ces2a
Ces2b
Ces2c /// Ces2d-ps
Ces2e
Cftr
Cgn
Cgref1
Chdh
Chmp4c
Chp2
Chst4
Cideb
Clca1
Clca3b
Clca4a
Clca4b
Cldn15
Cldn2
Cldn23
Cldn3
Cldn4
Cldn7
Cldn8
Clec2e
Clec2h
Clic6
Clrn3
Cmtm8
Cnksr1
Cnnm4
Col8a2
Colec10
Crb3
Cth
Ctnnd1
Cubn
Cutal
Cwh43
Cxadr
Cxcl17
Cyp2c55
Cyp2c65
Cyp2d34
Cyp2j6
Cyp2s1
Cyp39a1
Cyp3a13
Cyp4f14
D5Ertd505e
D630039A03Rik
D930048N14Rik
Dcbld1
Ddc
Defa1 /// Defa24 /// Defa6 /// Gm15284
Defa21 /// Defa22
Defa5 /// Gm10104 /// Gm15315
Defa-rs1
Defa-rs10
Defb1
Degs2
Dennd4b
Derl3
Dhcr24
Dio1
Dmbt1
Dnajc22
Dnase1l2
Dnmbp
Dok4
Dolpp1
Dpep1
Dpy19l1
Dqx1
Dsc2
Dsg2
Dsp
Duoxa2
Dusp16
Dusp7
Edn1
Edn2
Efna1
Efna4
Efnb2
Egfr
Ehf
Elf3
Elmo3
Elovl7
Enpp3
Entpd5
Entpd8
Epb41l4b
Epb41l5
Epcam
Epha1
Epha2
Ephb3
Epn3
Eppk1
Eps8l2
Eps8l3
Erbb2
Erbb3
Ereg
Ern2
Espn
Esrp1
Esrp2
Ethe1
Exph5
F11r
F2rl1
Fabp2
Fabp6
Fam109a
Fam110c
Fam234a
Fam3b
Fam83d
Fam83e
Fam83f
Fam83g
Fam83h
Fam84b
Fbp2
Fcgbp
Fer1l6
Ffar4
Fgfbp1
Fgfr2
Fkbp11
Flnb
Fmo4
Foxa1
Foxa2
Foxa3
Foxd2
Frk
Fut2
Fxyd3
Fzd5
Gal3st1
Gal3st2
Gale
Galnt3
Galnt5
Gata4
Gata5
Gba2
Gcnt3
Gfpt1
Ggt6
Gip
Gipc2
Gjb2
Gjb3
Gk5
Glod5
Gm1123
Gm11544
Gm11545
Gm13648
Gm15666
Gm16136
Gm19696
Gm3336
Gm3776 /// Gsta1 /// Gsta2
Gm5485
Gmds
Gna14
Gne
Golm1
Golt1a
Gpa33
Gpr20
Gpr39
Gprc5a
Gprin3
Gpx2
Grb7
Grem1
Grhl2
Grtp1
Gsdmc /// Gsdmc2
Gsdmc2
Gsdmc2 /// Gsdmc4
Gss
Gstm3
Gstt3
Guca2a
Guca2b
Gucy2c
Gyltl1b
H2-Bl
H2-Q1 /// H2-Q2
H2-T18 /// H2-T3
H2-T3
Hao2
Hdhd3
Hectd3
Hepacam2
Heph
Hes1
Hgfac
Hkdc1
Hnf4a
Hnf4g
Hook2
Hoxa11os
Hoxa13
Hoxa3
Hsd11b2
Hsd17b2
Hsd3b2 /// Hsd3b3 /// Hsd3b6
Hsd3b3
Htr4
Ick
Ifi27l2b
Ifit1bl2
Ifnlr1
Igf2bp2
Igsf23
Igsf3
Igsf5
Igsf9
Ihh
Ikbkap
Il13ra1
Il17rc
Il17re
Il18
Il22ra1
Ildr1
Insl5
Ipmk
Irf6
Isx
Itga3
Itgb4
Itgb6
Itln1 /// Itlnb
Itpk1
Itpkc
Jup
Kcne3
Kcnk5
Kcnq1
Kctd5
Kdf1
Kif13b
Klc4
Klf4
Klf5
Klk1
Krt18
Krt19
Krt20
Krt7
Krt8
Krtcap3
Lad1
Lama3
Lamb3
Lamc2
Lclat1
Lct
Ldlr
Leng9
Lgals2
Lgals4
Lima1
Limk1
Liph
Llgl2
Lmo7
Lpin3
Lrig3
Lrrc19
Lrrc26
Lrrc31
Lrrc42
Lrrc66
Lrrc75a
Lrrc8e
Lsr
Lurap1l
Lypd8
Mab21l2
Mal2
Mall
Man2a2
Mansc1
Maoa
Mapk13
Marveld2
Marveld3
Mboat1
Mcu
Mecom
Mep1a
Mep1b
Met
Mettl7b
Mfsd4b2
Mfsd9
Mgam
Mgat4a
Mgat4c
Mid2
Mien1
Misp
Mkrn2os
Mllt4
Mlph
Mmp10
Mmp7
Mob1b
Mob3b
Mogat2
Mon1a
Mptx1
Mpzl2
Ms4a10
Ms4a18
Ms4a8a
Mst1r
Muc1
Muc13
Muc2
Muc3
Muc4
Mxd1
Myh14
Myo15b
Myo19
Myo1a
Myo1d
Myo5b
Myo5c
Myo7b
Myrfl
Naaladl1
Nadsyn1
Naip1
Nap1l4
Naprt
Nat8f4
Neurl1b
Nhsl1
Nipal1
Nipal2
Nkd2
Nlrp6
Nlrp9b
Nos2
Nostrin
Noxo1
Npc1l1
Npy4r
Nr1h4
Nr1i2
Nr5a2
Nrtn
Nt5e
Nts
Ocln
Oit1
Olfm4
Optc
Orc3
Osbpl2
Osgin2
Osr2
Ovol1
Pak4
Papss2
Pard6b
Pawr
Pcdh1
Pde3a
Pde9a
Pdia5
Pdss1
Pdzd3
Pepd
Perp
Pex26
Phgr1
Pigr
Pip4k2b
Pitx1
Pklr
Pkp2
Pla2g10
Pla2g2a
Plcb3
Plce1
Pld1
Plek2
Plekha7
Plekhg3
Plekhg6
Plet1
Plpp2
Pls1
Plxnc1
Pof1b
Ppard
Ppfibp2
Ppm1f
Ppnr
Ppp1r14d
Ppp1r1b
Prap1
Prkci
Prkg2
Prom1
Prom2
Prr15
Prr15l
Prss30
Prss32
Prss8
Ptk6
Ptpn3
Ptprf
Pycr1
Pyy
Rab11fip1
Rab17
Rab25
Rasef
Rassf6
Rassf7
Rbm47
Rbp2
Rdh9
Recql5
Reg3a
Reg3b
Reg3g
Reg4
Rep15
Retnlb
Rhbdl2
Rhbg
Rhod
Rhpn2
Ripk4
Rnf186
Rnf34
Rnf43
Rph3al
S100g
Saa1
Saa1 /// Saa2
Sacs
Satb2
Scaper
Scin
Scnn1a
Sdc1
Sdcbp2
Sdr42e1
Sec16b
Sectm1a
Sectm1b
Sema3b
Sema4a
Sema4g
Serinc2
Sfn
Sfrp1
Sgk2
Sgms2
Sh2d4a
Sh3bp4
Sh3d19
Sh3yl1
Shb
Shroom3
Slc10a2
Slc12a2
Slc12a8
Slc13a1
Slc13a2
Slc15a1
Slc16a5
Slc22a18
Slc22a5
Slc26a2
Slc26a3
Slc26a6
Slc2a10
Slc2a3
Slc30a1
Slc34a2
Slc35c1
Slc35d1
Slc35f2
Slc35f5
Slc35g1
Slc37a1
Slc39a11
Slc39a4
Slc3a1
Slc44a3
Slc44a4
Slc51a
Slc51b
Slc52a3
Slc5a1
Slc5a11
Slc5a4a
Slc5a8
Slc6a14
Slc6a19
Slc7a15
Slc7a9
Slc9a1
Slc9a2
Slc9a3
Smad1
Smagp
Smim22
Smim6
Smpd2
Smpd3
Sntg2
Snx33
Soat2
Sowahb
Sox13
Spdef
Spink1
Spink4
Spint1
Spint2
Sprr1a
Sprr2a1 /// Sprr2a2
Sprr2a1 /// Sprr2a2 /// Sprr2a3
Sptssb
St14
Stap2
Steap1
Styk1
Sult1b1
Sult1c2
Sult1d1
Sult2b1
Suox
Sval1
Syde2
Sytl1
Tacc1
Tc2n
Tcaf2
Tfcp2l1
Tff3
Tfpt
Tgm3
Themis3
Tinag
Tjp2
Tjp3
Tm4sf20
Tm4sf5
Tm6sf2
Tmc4
Tmc5
Tmem102
Tmem125
Tmem139
Tmem150b
Tmem170
Tmem171
Tmem184a
Tmem236
Tmem238
Tmem252
Tmem254a /// Tmem254b
Tmem254a /// Tmem254b /// Tmem254c
Tmem30b
Tmem45b
Tmem54
Tmem79
Tmem82
Tmem98
Tmigd1
Tmprss2
Tmprss4
Tnfrsf17
Tnfsf13os
Tnk1
Tnks1bp1
Tns4
Treh
Trib1
Trim15
Trim16
Trim31
Trim35
Trim40
Trpm4
Trpm6
Tspan1
Tspan8
Tstd1
Ttc22
Tuft1
Uap1
Ugt2b34
Upk1b
Upp1
Urah
Ush1c
Vdr
Vil1
Vipr1
Vmac
Vsig10
Vstm5
W91776
Wbp1
Wnk4
Wnt4
Xpnpep1
Xpnpep2
Yes1
Yipf2
Zbtb7b
Zbtb7c
Zdhhc7
Zfp185
Zfp3
Zfp346
Zmat1
